# Supplementary material for: Seizures Following Carotid Endarterectomy: A Comprehensive Meta-Analysis of 69,479 Patients and Evidence-Based Recommendations for Perioperative Care
Source: Diagnostics (Basel). 2024 Dec 24;15(1):6. doi: 10.3390/diagnostics15010006 (PMC11840276; doi:10.3390/diagnostics15010006)
Supplement: Supplementary file 1 [file diagnostics-15-00006-s001.zip]

Archive with 1 entries (1 files):
- Supplemental Information SI1.pdf
